# Supplementary material for: Hepatic Cellular Senescence Is Attenuated by Filbertone via Modulation of the p53-p21 Pathway in AML12 Hepatocytes
Source: Nutrients. 2026 Jul 11;18(14):2278. doi: 10.3390/nu18142278 (PMC13414691; doi:10.3390/nu18142278)
Supplement: Supplementary file 1 [file nutrients-18-02278-s001.zip]

Archive with 1 entries (1 files):
- nutrients-4354794-supplementary.pdf
